# Supplementary material for: Dual-Action Sutures: Chlorhexidine and Dexamethasone for Infection Control and Inflammation Suppression
Source: Molecules. 2026 Apr 4;31(7):1200. doi: 10.3390/molecules31071200 (PMC13074332; doi:10.3390/molecules31071200)
Supplement: Supplementary file 1 [file molecules-31-01200-s001.zip]

Archive with 1 entries (1 files):
- molecules-4142372-supplementary.pdf
